# Supplementary material for: E3 Siah ubiquitin ligase regulates dichotomous spermatogenesis in Sitotroga cerealella
Source: Front Cell Dev Biol. 2025 Jan 10;12:1507725. doi: 10.3389/fcell.2024.1507725 (PMC11759277; doi:10.3389/fcell.2024.1507725)
Supplement: Supplementary file 1 [file Table1.xlsx]

## Sheet: Sheet1
	Primer list of target genes qRT-PCR and dsRNA synthesis
	Primer	(5'to3')
	dsA-E3-F	CAATGTCATGTATGCCAGAAAG
	dsA-E3-R	TCGAAGCATCTCAGTAAGAAG
	T7A-E3-F	GGATCCTAATACGACTCACTATAGGCAATGTCATGTATGCCAGAAAG
	T7A-E3-R	GGATCCTAATACGACTCACTATAGGTCGAAGCATCTCAGTAAGAAG
	dsB-E3-F	ACCACTGTTTCTCCGACCAC
	dsB-E3-R	GCTGCCAGTTGGTGTGTCTA
	T7B-E3-F	GGATCCTAATACGACTCACTATAGGACCACTGTTTCTCCGACCAC
	T7B-E3-R	GGATCCTAATACGACTCACTATAGGGCTGCCAGTTGGTGTGTCTA
